# Supplementary material for: Reversible morphological changes in a juvenile marine fish after exposure to predatory alarm cues
Source: R Soc Open Sci. 2020 May 13;7(5):191945. doi: 10.1098/rsos.191945 (PMC7277257; doi:10.1098/rsos.191945)
Supplement: Raw data used in the paper [file RSOS191945supp3.xlsx]

## Sheet: Metadata
ID	tank	Treatment	date	factorial_date	standard_length_mm	weight_g	fulton	image	Reversible morphological changes in a juvenile marine fish after exposure to predatory alarm cues. Díaz-Gil. et al. Royal Society Open Science
1	E5	control	2013-10-22	1	36	0.46	9.8594e-06	1.JPG
2	E5	control	2013-10-22	1	28	0.16	7.2886e-06	2.JPG
3	E5	control	2013-10-22	1	33	0.35	9.7393e-06	3.JPG
4	E5	control	2013-10-22	1	31	0.26	8.7275e-06	4.JPG
5	E5	control	2013-10-22	1	33	0.36	1.00175e-05	5.JPG
6	E5	control	2013-10-22	1	26	0.17	9.6723e-06	6.JPG
7	E5	control	2013-10-22	1	34	0.35	8.9049e-06	7.JPG
8	E5	control	2013-10-22	1	31	0.29	9.7345e-06	8.JPG
9	E5	control	2013-10-22	1	31	0.29	9.7345e-06	9.JPG
10	E5	control	2013-10-22	1	28	0.23	1.04774e-05	10.JPG
11	E2	predatorysmell	2013-10-22	1	37	0.49	9.6737e-06	11.JPG
12	E2	predatorysmell	2013-10-22	1	31	0.3	1.00702e-05	12.JPG
13	E2	predatorysmell	2013-10-22	1	31	0.3	1.00702e-05	13.JPG
14	E2	predatorysmell	2013-10-22	1	29	0.24	9.8405e-06	14.JPG
15	E2	predatorysmell	2013-10-22	1	36	0.41	8.7877e-06	15.JPG
16	E2	predatorysmell	2013-10-22	1	29	0.26	1.06605e-05	16.JPG
17	E2	predatorysmell	2013-10-22	1	32	0.38	1.15967e-05	17.JPG
18	E2	predatorysmell	2013-10-22	1	25	0.12	7.68e-06	18.JPG
19	E2	predatorysmell	2013-10-22	1	37	0.52	1.02659e-05	19.JPG
20	E2	predatorysmell	2013-10-22	1	31	0.32	1.07415e-05	20.JPG
21	E1	control	2013-10-22	1	32	0.3	9.1553e-06	21.JPG
22	E1	control	2013-10-22	1	22	0.08	7.5131e-06	22.JPG
23	E1	control	2013-10-22	1	34	0.29	7.3784e-06	23.JPG
24	E1	control	2013-10-22	1	27	0.17	8.6369e-06	24.JPG
25	E1	control	2013-10-22	1	34	0.36	9.1594e-06	25.JPG
26	E1	control	2013-10-22	1	29	0.25	1.02505e-05	26.JPG
27	E1	control	2013-10-22	1	29	0.24	9.8405e-06	27.JPG
28	E1	control	2013-10-22	1	33	0.41	1.14089e-05	28.JPG
29	E1	control	2013-10-22	1	32	0.31	9.4604e-06	29.JPG
30	E1	control	2013-10-22	1	26	0.17	9.6723e-06	30.JPG
31	E3	predatorysmell	2013-10-22	1	34	0.41	1.04315e-05	31.JPG
32	E3	predatorysmell	2013-10-22	1	36	0.48	1.02881e-05	32.JPG
33	E3	predatorysmell	2013-10-22	1	29	0.21	8.6104e-06	33.JPG
34	E3	predatorysmell	2013-10-22	1	34	0.41	1.04315e-05	34.JPG
35	E3	predatorysmell	2013-10-22	1	27	0.15	7.6208e-06	35.JPG
36	E3	predatorysmell	2013-10-22	1	34	0.37	9.4138e-06	36.JPG
37	E3	predatorysmell	2013-10-22	1	27	0.2	1.01611e-05	37.JPG
38	E3	predatorysmell	2013-10-22	1	30	0.27	1e-05	38.JPG
39	E3	predatorysmell	2013-10-22	1	29	0.21	8.6104e-06	39.JPG
40	E3	predatorysmell	2013-10-22	1	40	0.56	8.75e-06	40.JPG
41	E4	control	2013-10-22	1	31	0.25	8.3918e-06	41.JPG
42	E4	control	2013-10-22	1	33	0.37	1.02958e-05	42.JPG
43	E4	control	2013-10-22	1	39	0.38	6.406e-06	43.JPG
44	E4	control	2013-10-22	1	37	0.48	9.4762e-06	44.JPG
45	E4	control	2013-10-22	1	32	0.3	9.1553e-06	45.JPG
46	E4	control	2013-10-22	1	38	0.61	1.11168e-05	46.JPG
47	E4	control	2013-10-22	1	30	0.27	1e-05	47.JPG
48	E4	control	2013-10-22	1	43	0.81	1.01878e-05	48.JPG
49	E4	control	2013-10-22	1	39	0.53	8.9347e-06	49.JPG
50	E4	control	2013-10-22	1	31	0.3	1.00702e-05	50.JPG	Missing photo
51	E6	predatorysmell	2013-10-22	1	23	0.11	9.0408e-06	51.JPG
52	E6	predatorysmell	2013-10-22	1	41	0.76	1.10271e-05	52.JPG
53	E6	predatorysmell	2013-10-22	1	27	0.17	8.6369e-06	53.JPG
54	E6	predatorysmell	2013-10-22	1	36	0.45	9.6451e-06	54.JPG
55	E6	predatorysmell	2013-10-22	1	34	0.42	1.06859e-05	55.JPG
56	E6	predatorysmell	2013-10-22	1	31	0.28	9.3988e-06	56.JPG
57	E6	predatorysmell	2013-10-22	1	26	0.15	8.5344e-06	57.JPG
58	E6	predatorysmell	2013-10-22	1	37	0.57	1.1253e-05	58.JPG
59	E6	predatorysmell	2013-10-22	1	30	0.27	1e-05	59.JPG
60	E6	predatorysmell	2013-10-22	1	36	0.45	9.6451e-06	60.JPG
61	E5	control	2013-11-22	2	49	1.31	1.11348e-05	61.JPG	Missing photo
62	E5	control	2013-11-22	2	63	3.31	1.32375e-05	62.JPG
63	E5	control	2013-11-22	2	39	0.67	1.12949e-05	63.JPG
64	E5	control	2013-11-22	2	50	1.42	1.136e-05	64.JPG
65	E5	control	2013-11-22	2	56	2.05	1.16732e-05	65.JPG
66	E5	control	2013-11-22	2	48	1.19	1.07603e-05	66.JPG
67	E5	control	2013-11-22	2	43	0.82	1.03136e-05	67.JPG
68	E5	control	2013-11-22	2	36	0.56	1.20027e-05	68.JPG
69	E5	control	2013-11-22	2	46	1.09	1.11983e-05	69.JPG
70	E5	control	2013-11-22	2	53	1.75	1.17547e-05	70.JPG
71	E2	predatorysmell	2013-11-22	2	55	1.87	1.12397e-05	71.JPG
72	E2	predatorysmell	2013-11-22	2	50	1.47	1.176e-05	72.JPG
73	E2	predatorysmell	2013-11-22	2	46	1.09	1.11983e-05	73.JPG
74	E2	predatorysmell	2013-11-22	2	54	1.88	1.19392e-05	74.JPG
75	E2	predatorysmell	2013-11-22	2	54	1.92	1.21933e-05	75.JPG
76	E2	predatorysmell	2013-11-22	2	54	1.86	1.18122e-05	76.JPG
77	E2	predatorysmell	2013-11-22	2	52	1.58	1.12369e-05	77.JPG
78	E2	predatorysmell	2013-11-22	2	53	1.64	1.10158e-05	78.JPG
79	E2	predatorysmell	2013-11-22	2	47	1.18	1.13655e-05	79.JPG
80	E2	predatorysmell	2013-11-22	2	49	1.04	8.8399e-06	80.JPG
81	E1	control	2013-11-22	2	51	1.58	1.1911e-05	81.JPG
82	E1	control	2013-11-22	2	57	2.08	1.12315e-05	82.JPG
83	E1	control	2013-11-22	2	41	0.85	1.2333e-05	83.JPG
84	E1	control	2013-11-22	2	45	1.03	1.13032e-05	84.JPG
85	E1	control	2013-11-22	2	47	1.11	1.06913e-05	85.JPG
86	E1	control	2013-11-22	2	49	1.25	1.06248e-05	86.JPG
87	E1	control	2013-11-22	2	49	1.59	1.35148e-05	87.JPG
88	E1	control	2013-11-22	2	51	1.42	1.07048e-05	88.JPG
89	E1	control	2013-11-22	2	46	1.26	1.29449e-05	89.JPG
90	E1	control	2013-11-22	2	46	1.15	1.18147e-05	90.JPG
91	E3	predatorysmell	2013-11-22	2	51	1.4	1.0554e-05	91.JPG
92	E3	predatorysmell	2013-11-22	2	54	2.2	1.39714e-05	92.JPG
93	E3	predatorysmell	2013-11-22	2	39	0.55	9.2719e-06	93.JPG
94	E3	predatorysmell	2013-11-22	2	56	2.24	1.27551e-05	94.JPG
95	E3	predatorysmell	2013-11-22	2	36	0.49	1.05024e-05	95.JPG
96	E3	predatorysmell	2013-11-22	2	34	0.45	1.14492e-05	96.JPG
97	E3	predatorysmell	2013-11-22	2	48	1.26	1.13932e-05	97.JPG
98	E3	predatorysmell	2013-11-22	2	44	0.91	1.06828e-05	98.JPG
99	E3	predatorysmell	2013-11-22	2	56	2.07	1.17871e-05	99.JPG
100	E3	predatorysmell	2013-11-22	2	42	0.8	1.0798e-05	100.JPG
101	E4	control	2013-11-22	2	54	2.03	1.28918e-05	101.JPG
102	E4	control	2013-11-22	2	55	2.03	1.22014e-05	102.JPG
103	E4	control	2013-11-22	2	54	1.93	1.22568e-05	103.JPG
104	E4	control	2013-11-22	2	48	1.25	1.13028e-05	104.JPG
105	E4	control	2013-11-22	2	54	1.91	1.21298e-05	105.JPG
106	E4	control	2013-11-22	2	46	1.08	1.10956e-05	106.JPG
107	E4	control	2013-11-22	2	48	1.14	1.03082e-05	107.JPG
108	E4	control	2013-11-22	2	54	2.04	1.29553e-05	108.JPG
109	E4	control	2013-11-22	2	58	2.17	1.11218e-05	109.JPG
110	E4	control	2013-11-22	2	48	1.12	1.01273e-05	110.JPG
111	E6	predatorysmell	2013-11-22	2	47	1.3	1.25213e-05	111.JPG
112	E6	predatorysmell	2013-11-22	2	43	0.98	1.2326e-05	112.JPG
113	E6	predatorysmell	2013-11-22	2	42	0.9	1.21477e-05	113.JPG
114	E6	predatorysmell	2013-11-22	2	47	1.16	1.11729e-05	114.JPG
115	E6	predatorysmell	2013-11-22	2	49	1.49	1.26648e-05	115.JPG
116	E6	predatorysmell	2013-11-22	2	40	0.72	1.125e-05	116.JPG
117	E6	predatorysmell	2013-11-22	2	46	1.07	1.09928e-05	117.JPG
118	E6	predatorysmell	2013-11-22	2	52	1.75	1.24459e-05	118.JPG
119	E6	predatorysmell	2013-11-22	2	51	1.56	1.17602e-05	119.JPG
120	E6	predatorysmell	2013-11-22	2	42	0.83	1.12029e-05	120.JPG
121	E5	control	2013-11-22	2	50	1.38	1.104e-05	121.JPG
122	E5	control	2013-12-23	3	69	3.96	1.20545e-05	122.JPG
123	E5	control	2013-12-23	3	68	3.9	1.24033e-05	123.JPG
124	E5	control	2013-12-23	3	62	3.5	1.46856e-05	124.JPG
125	E5	control	2013-12-23	3	59	2.27	1.10527e-05	125.JPG
126	E5	control	2013-12-23	3	57	2.45	1.32294e-05	126.JPG
127	E5	control	2013-12-23	3	43	1.82	2.28911e-05	127.JPG
128	E5	control	2013-12-23	3	58	2.17	1.11218e-05	128.JPG
129	E5	control	2013-12-23	3	59	2.44	1.18805e-05	129.JPG
130	E5	control	2013-12-23	3	53	2.3	1.5449e-05	130.JPG
131	E5	control	2013-12-23	3	52	1.83	1.30149e-05	131.JPG
132	E2	predatorysmell	2013-12-23	3	59	2.5	1.21726e-05	132.JPG
133	E2	predatorysmell	2013-12-23	3	58	2.29	1.17368e-05	133.JPG
134	E2	predatorysmell	2013-12-23	3	72	5.52	1.47891e-05	134.JPG
135	E2	predatorysmell	2013-12-23	3	77	5.72	1.25292e-05	135.JPG
136	E2	predatorysmell	2013-12-23	3	60	2.87	1.3287e-05	136.JPG
137	E2	predatorysmell	2013-12-23	3	56	2.16	1.22996e-05	137.JPG
138	E2	predatorysmell	2013-12-23	3	56	2.44	1.3894e-05	138.JPG
139	E2	predatorysmell	2013-12-23	3	57	2.11	1.13935e-05	139.JPG
140	E2	predatorysmell	2013-12-23	3	52	1.73	1.23037e-05	140.JPG
141	E2	predatorysmell	2013-12-23	3	43	1.16	1.45899e-05	141.JPG
142	E1	control	2013-12-23	3	65	3.44	1.25262e-05	142.JPG
143	E1	control	2013-12-23	3	64	3.18	1.21307e-05	143.JPG
144	E1	control	2013-12-23	3	62	2.77	1.16226e-05	144.JPG
145	E1	control	2013-12-23	3	71	4.51	1.26009e-05	145.JPG
146	E1	control	2013-12-23	3	64	3.37	1.28555e-05	146.JPG
147	E1	control	2013-12-23	3	66	3.18	1.1061e-05	147.JPG
148	E1	control	2013-12-23	3	61	2.64	1.16309e-05	148.JPG
149	E1	control	2013-12-23	3	60	2.55	1.18056e-05	149.JPG
150	E1	control	2013-12-23	3	70	4.48	1.30612e-05	150.JPG
151	E1	control	2013-12-23	3	59	2.28	1.11014e-05	151.JPG
152	E3	predatorysmell	2013-12-23	3	54	1.88	1.19392e-05	152.JPG
153	E3	predatorysmell	2013-12-23	3	57	2.3	1.24195e-05	153.JPG
154	E3	predatorysmell	2013-12-23	3	58	2.3	1.17881e-05	154.JPG
155	E3	predatorysmell	2013-12-23	3	62	2.75	1.15387e-05	155.JPG
156	E3	predatorysmell	2013-12-23	3	67	3.92	1.30335e-05	156.JPG
157	E3	predatorysmell	2013-12-23	3	63	2.97	1.18778e-05	157.JPG
158	E3	predatorysmell	2013-12-23	3	57	2.26	1.22035e-05	158.JPG
159	E3	predatorysmell	2013-12-23	3	60	2.58	1.19444e-05	159.JPG
160	E3	predatorysmell	2013-12-23	3	68	3.89	1.23715e-05	160.JPG
161	E3	predatorysmell	2013-12-23	3	56	2.21	1.25843e-05	161.JPG
162	E4	control	2013-12-23	3	76	6.23	1.41921e-05	162.JPG
163	E4	control	2013-12-23	3	52	1.6	1.13792e-05	163.JPG
164	E4	control	2013-12-23	3	66	3.6	1.25219e-05	164.JPG
165	E4	control	2013-12-23	3	61	2.92	1.28645e-05	165.JPG
166	E4	control	2013-12-23	3	49	1.4	1.18998e-05	166.JPG
167	E4	control	2013-12-23	3	51	1.65	1.24387e-05	167.JPG
168	E4	control	2013-12-23	3	65	3.32	1.20892e-05	168.JPG
169	E4	control	2013-12-23	3	71	4.67	1.30479e-05	169.JPG
170	E4	control	2013-12-23	3	59	2.33	1.13449e-05	170.JPG
171	E4	control	2013-12-23	3	52	1.7	1.20904e-05	171.JPG
172	E6	predatorysmell	2013-12-23	3	52	1.59	1.1308e-05	172.JPG
173	E6	predatorysmell	2013-12-23	3	61	3.42	1.50673e-05	173.JPG
174	E6	predatorysmell	2013-12-23	3	51	1.59	1.19863e-05	174.JPG
175	E6	predatorysmell	2013-12-23	3	61	2.88	1.26883e-05	175.JPG
176	E6	predatorysmell	2013-12-23	3	62	2.91	1.22101e-05	176.JPG
177	E6	predatorysmell	2013-12-23	3	63	2.78	1.11179e-05	177.JPG
178	E6	predatorysmell	2013-12-23	3	50	1.52	1.216e-05	178.JPG
179	E6	predatorysmell	2013-12-23	3	61	2.81	1.23799e-05	179.JPG
180	E6	predatorysmell	2013-12-23	3	62	3.02	1.26716e-05	180.JPG
181	E6	predatorysmell	2013-12-23	3	56	1.98	1.12746e-05	181.JPG

## Sheet: TPS landmarks
image	landmark	x	y	Reversible morphological changes in a juvenile marine fish after exposure to predatory alarm cues. Díaz-Gil. et al. Royal Society Open Science
1.JPG	1	1819	1778
1.JPG	2	1925	1891
1.JPG	3	2148	1947
1.JPG	4	2548	1864
1.JPG	5	2657	1845
1.JPG	6	2715	1803
1.JPG	7	2651	1756
1.JPG	8	2553	1739
1.JPG	9	2374	1683
1.JPG	10	2139	1658
2.JPG	1	1869	1427
2.JPG	2	1977	1543
2.JPG	3	2175	1585
2.JPG	4	2547	1549
2.JPG	5	2649	1535
2.JPG	6	2709	1487
2.JPG	7	2659	1448
2.JPG	8	2559	1435
2.JPG	9	2375	1379
2.JPG	10	2164	1352
3.JPG	1	1888	1812
3.JPG	2	2013	1945
3.JPG	3	2252	2010
3.JPG	4	2711	1950
3.JPG	5	2819	1938
3.JPG	6	2899	1885
3.JPG	7	2823	1836
3.JPG	8	2725	1808
3.JPG	9	2522	1730
3.JPG	10	2237	1697
4.JPG	1	2038	1645
4.JPG	2	2171	1744
4.JPG	3	2400	1767
4.JPG	4	2804	1642
4.JPG	5	2908	1614
4.JPG	6	2974	1563
4.JPG	7	2900	1519
4.JPG	8	2791	1510
4.JPG	9	2598	1478
4.JPG	10	2342	1487
5.JPG	1	1828	1531
5.JPG	2	1958	1652
5.JPG	3	2206	1699
5.JPG	4	2664	1563
5.JPG	5	2761	1550
5.JPG	6	2829	1493
5.JPG	7	2744	1446
5.JPG	8	2666	1434
5.JPG	9	2437	1378
5.JPG	10	2156	1376
6.JPG	1	1981	1638
6.JPG	2	2097	1733
6.JPG	3	2295	1753
6.JPG	4	2645	1649
6.JPG	5	2726	1631
6.JPG	6	2782	1587
6.JPG	7	2717	1548
6.JPG	8	2630	1540
6.JPG	9	2470	1503
6.JPG	10	2268	1512
7.JPG	1	1813	1582
7.JPG	2	1948	1695
7.JPG	3	2204	1738
7.JPG	4	2656	1600
7.JPG	5	2776	1567
7.JPG	6	2836	1507
7.JPG	7	2758	1467
7.JPG	8	2643	1453
7.JPG	9	2438	1412
7.JPG	10	2134	1425
8.JPG	1	1906	1550
8.JPG	2	2016	1673
8.JPG	3	2247	1725
8.JPG	4	2654	1642
8.JPG	5	2765	1626
8.JPG	6	2834	1574
8.JPG	7	2758	1533
8.JPG	8	2653	1523
8.JPG	9	2467	1465
8.JPG	10	2229	1441
9.JPG	1	2269	1656
9.JPG	2	2393	1756
9.JPG	3	2607	1789
9.JPG	4	3026	1702
9.JPG	5	3114	1690
9.JPG	6	3183	1641
9.JPG	7	3126	1594
9.JPG	8	3002	1570
9.JPG	9	2822	1520
9.JPG	10	2579	1502
10.JPG	1	2158	1954
10.JPG	2	2282	2049
10.JPG	3	2502	2072
10.JPG	4	2882	1941
10.JPG	5	2973	1912
10.JPG	6	3039	1869
10.JPG	7	2953	1824
10.JPG	8	2861	1816
10.JPG	9	2679	1788
10.JPG	10	2448	1804
11.JPG	1	1468	1611
11.JPG	2	1612	1746
11.JPG	3	1879	1804
11.JPG	4	2398	1666
11.JPG	5	2526	1637
11.JPG	6	2592	1580
11.JPG	7	2510	1518
11.JPG	8	2385	1501
11.JPG	9	2158	1440
11.JPG	10	1848	1437
12.JPG	1	1989	1561
12.JPG	2	2111	1676
12.JPG	3	2341	1713
12.JPG	4	2748	1634
12.JPG	5	2855	1617
12.JPG	6	2936	1573
12.JPG	7	2868	1519
12.JPG	8	2753	1492
12.JPG	9	2557	1445
12.JPG	10	2315	1435
13.JPG	1	1913	1238
13.JPG	2	2035	1351
13.JPG	3	2256	1391
13.JPG	4	2671	1291
13.JPG	5	2765	1280
13.JPG	6	2850	1232
13.JPG	7	2761	1186
13.JPG	8	2663	1168
13.JPG	9	2467	1125
13.JPG	10	2217	1106
14.JPG	1	2029	1411
14.JPG	2	2143	1515
14.JPG	3	2371	1547
14.JPG	4	2767	1436
14.JPG	5	2846	1421
14.JPG	6	2915	1371
14.JPG	7	2845	1336
14.JPG	8	2748	1318
14.JPG	9	2548	1283
14.JPG	10	2335	1278
15.JPG	1	1704	1415
15.JPG	2	1836	1549
15.JPG	3	2100	1609
15.JPG	4	2601	1502
15.JPG	5	2733	1480
15.JPG	6	2795	1419
15.JPG	7	2726	1372
15.JPG	8	2587	1356
15.JPG	9	2374	1305
15.JPG	10	2080	1291
16.JPG	1	1954	1560
16.JPG	2	2069	1669
16.JPG	3	2289	1714
16.JPG	4	2688	1625
16.JPG	5	2801	1596
16.JPG	6	2849	1545
16.JPG	7	2779	1511
16.JPG	8	2671	1496
16.JPG	9	2502	1455
16.JPG	10	2273	1443
17.JPG	1	2005	1782
17.JPG	2	2134	1901
17.JPG	3	2372	1950
17.JPG	4	2824	1850
17.JPG	5	2923	1836
17.JPG	6	2990	1781
17.JPG	7	2921	1730
17.JPG	8	2825	1714
17.JPG	9	2605	1640
17.JPG	10	2341	1630
18.JPG	1	1917	1558
18.JPG	2	2024	1649
18.JPG	3	2193	1671
18.JPG	4	2517	1605
18.JPG	5	2620	1596
18.JPG	6	2663	1556
18.JPG	7	2599	1524
18.JPG	8	2520	1518
18.JPG	9	2353	1479
18.JPG	10	2180	1469
19.JPG	1	1769	1494
19.JPG	2	1913	1624
19.JPG	3	2202	1684
19.JPG	4	2711	1539
19.JPG	5	2823	1513
19.JPG	6	2912	1456
19.JPG	7	2820	1401
19.JPG	8	2717	1385
19.JPG	9	2467	1323
19.JPG	10	2154	1321
20.JPG	1	1585	1497
20.JPG	2	1701	1620
20.JPG	3	1960	1670
20.JPG	4	2369	1585
20.JPG	5	2464	1569
20.JPG	6	2535	1519
20.JPG	7	2464	1469
20.JPG	8	2358	1447
20.JPG	9	2153	1392
20.JPG	10	1906	1371
21.JPG	1	1911	1361
21.JPG	2	2042	1499
21.JPG	3	2267	1547
21.JPG	4	2717	1463
21.JPG	5	2820	1441
21.JPG	6	2888	1391
21.JPG	7	2813	1343
21.JPG	8	2710	1329
21.JPG	9	2508	1281
21.JPG	10	2243	1243
22.JPG	1	1595	1628
22.JPG	2	1678	1715
22.JPG	3	1838	1747
22.JPG	4	2118	1710
22.JPG	5	2194	1698
22.JPG	6	2265	1674
22.JPG	7	2205	1638
22.JPG	8	2132	1623
22.JPG	9	1987	1592
22.JPG	10	1816	1563
23.JPG	1	2046	1402
23.JPG	2	2173	1526
23.JPG	3	2421	1582
23.JPG	4	2873	1490
23.JPG	5	2988	1470
23.JPG	6	3062	1412
23.JPG	7	2973	1365
23.JPG	8	2865	1342
23.JPG	9	2667	1289
23.JPG	10	2393	1277
24.JPG	1	2233	1472
24.JPG	2	2341	1572
24.JPG	3	2543	1608
24.JPG	4	2906	1520
24.JPG	5	2993	1505
24.JPG	6	3054	1462
24.JPG	7	2991	1427
24.JPG	8	2893	1413
24.JPG	9	2725	1380
24.JPG	10	2517	1372
25.JPG	1	1597	1278
25.JPG	2	1731	1389
25.JPG	3	1987	1435
25.JPG	4	2446	1291
25.JPG	5	2546	1276
25.JPG	6	2612	1222
25.JPG	7	2536	1168
25.JPG	8	2433	1158
25.JPG	9	2223	1109
25.JPG	10	1926	1119
26.JPG	1	1782	1393
26.JPG	2	1900	1496
26.JPG	3	2120	1535
26.JPG	4	2512	1457
26.JPG	5	2621	1434
26.JPG	6	2685	1389
26.JPG	7	2630	1347
26.JPG	8	2524	1331
26.JPG	9	2331	1277
26.JPG	10	2082	1262
27.JPG	1	1762	1545
27.JPG	2	1881	1651
27.JPG	3	2096	1691
27.JPG	4	2498	1600
27.JPG	5	2611	1582
27.JPG	6	2664	1536
27.JPG	7	2603	1490
27.JPG	8	2498	1473
27.JPG	9	2303	1429
27.JPG	10	2067	1419
28.JPG	1	1460	1341
28.JPG	2	1594	1453
28.JPG	3	1853	1494
28.JPG	4	2314	1357
28.JPG	5	2407	1339
28.JPG	6	2497	1293
28.JPG	7	2415	1236
28.JPG	8	2298	1213
28.JPG	9	2090	1167
28.JPG	10	1773	1189
29.JPG	1	1743	1342
29.JPG	2	1875	1470
29.JPG	3	2116	1514
29.JPG	4	2547	1423
29.JPG	5	2648	1399
29.JPG	6	2732	1351
29.JPG	7	2649	1300
29.JPG	8	2540	1272
29.JPG	9	2351	1216
29.JPG	10	2086	1216
30.JPG	1	1885	1448
30.JPG	2	1985	1537
30.JPG	3	2190	1563
30.JPG	4	2526	1476
30.JPG	5	2613	1466
30.JPG	6	2663	1426
30.JPG	7	2616	1390
30.JPG	8	2517	1376
30.JPG	9	2336	1336
30.JPG	10	2137	1330
31.JPG	1	1794	1333
31.JPG	2	1927	1479
31.JPG	3	2181	1541
31.JPG	4	2654	1457
31.JPG	5	2754	1440
31.JPG	6	2836	1389
31.JPG	7	2746	1335
31.JPG	8	2658	1314
31.JPG	9	2434	1245
31.JPG	10	2149	1207
32.JPG	1	1741	1677
32.JPG	2	1878	1805
32.JPG	3	2155	1876
32.JPG	4	2654	1768
32.JPG	5	2762	1751
32.JPG	6	2839	1698
32.JPG	7	2769	1639
32.JPG	8	2651	1613
32.JPG	9	2438	1544
32.JPG	10	2121	1530
33.JPG	1	1653	1209
33.JPG	2	1768	1324
33.JPG	3	1982	1365
33.JPG	4	2381	1278
33.JPG	5	2477	1260
33.JPG	6	2529	1217
33.JPG	7	2471	1176
33.JPG	8	2360	1158
33.JPG	9	2162	1122
33.JPG	10	1946	1101
34.JPG	1	1841	1242
34.JPG	2	1980	1363
34.JPG	3	2215	1425
34.JPG	4	2681	1335
34.JPG	5	2797	1317
34.JPG	6	2861	1265
34.JPG	7	2800	1211
34.JPG	8	2694	1190
34.JPG	9	2476	1119
34.JPG	10	2192	1096
35.JPG	1	1363	1255
35.JPG	2	1472	1364
35.JPG	3	1662	1405
35.JPG	4	2024	1352
35.JPG	5	2118	1339
35.JPG	6	2184	1300
35.JPG	7	2121	1263
35.JPG	8	2023	1241
35.JPG	9	1851	1198
35.JPG	10	1658	1176
36.JPG	1	1790	1425
36.JPG	2	1921	1560
36.JPG	3	2153	1630
36.JPG	4	2620	1561
36.JPG	5	2724	1545
36.JPG	6	2806	1493
36.JPG	7	2719	1442
36.JPG	8	2622	1416
36.JPG	9	2427	1346
36.JPG	10	2145	1310
37.JPG	1	1683	1295
37.JPG	2	1791	1395
37.JPG	3	2018	1436
37.JPG	4	2365	1346
37.JPG	5	2452	1322
37.JPG	6	2522	1273
37.JPG	7	2463	1232
37.JPG	8	2363	1222
37.JPG	9	2176	1179
37.JPG	10	1976	1171
38.JPG	1	1896	1222
38.JPG	2	2013	1333
38.JPG	3	2246	1382
38.JPG	4	2665	1268
38.JPG	5	2762	1255
38.JPG	6	2823	1209
38.JPG	7	2764	1159
38.JPG	8	2652	1139
38.JPG	9	2449	1103
38.JPG	10	2202	1100
39.JPG	1	1579	1516
39.JPG	2	1700	1612
39.JPG	3	1928	1630
39.JPG	4	2303	1524
39.JPG	5	2387	1501
39.JPG	6	2465	1451
39.JPG	7	2374	1412
39.JPG	8	2273	1394
39.JPG	9	2114	1369
39.JPG	10	1861	1383
40.JPG	1	1259	830
40.JPG	2	1429	998
40.JPG	3	1780	1074
40.JPG	4	2389	918
40.JPG	5	2559	883
40.JPG	6	2647	813
40.JPG	7	2545	752
40.JPG	8	2384	715
40.JPG	9	2128	645
40.JPG	10	1733	627
41.JPG	1	2015	1482
41.JPG	2	2166	1617
41.JPG	3	2414	1652
41.JPG	4	2881	1523
41.JPG	5	2994	1492
41.JPG	6	3068	1431
41.JPG	7	2971	1387
41.JPG	8	2868	1380
41.JPG	9	2655	1333
41.JPG	10	2368	1332
42.JPG	1	1384	1297
42.JPG	2	1527	1431
42.JPG	3	1791	1494
42.JPG	4	2294	1400
42.JPG	5	2425	1377
42.JPG	6	2506	1322
42.JPG	7	2422	1264
42.JPG	8	2294	1241
42.JPG	9	2065	1179
42.JPG	10	1760	1159
43.JPG	1	1566	1169
43.JPG	2	1718	1307
43.JPG	3	2025	1366
43.JPG	4	2541	1245
43.JPG	5	2693	1226
43.JPG	6	2756	1160
43.JPG	7	2682	1106
43.JPG	8	2545	1082
43.JPG	9	2303	1016
43.JPG	10	1983	994
44.JPG	1	1453	1422
44.JPG	2	1604	1598
44.JPG	3	1906	1686
44.JPG	4	2457	1608
44.JPG	5	2610	1580
44.JPG	6	2699	1520
44.JPG	7	2610	1454
44.JPG	8	2479	1418
44.JPG	9	2235	1325
44.JPG	10	1893	1280
45.JPG	1	1226	1059
45.JPG	2	1373	1183
45.JPG	3	1669	1237
45.JPG	4	2117	1111
45.JPG	5	2243	1076
45.JPG	6	2327	1019
45.JPG	7	2238	969
45.JPG	8	2110	949
45.JPG	9	1893	898
45.JPG	10	1603	900
46.JPG	1	1273	1307
46.JPG	2	1441	1481
46.JPG	3	1735	1588
46.JPG	4	2367	1517
46.JPG	5	2534	1500
46.JPG	6	2633	1441
46.JPG	7	2538	1367
46.JPG	8	2396	1331
46.JPG	9	2137	1214
46.JPG	10	1756	1157
47.JPG	1	1771	1425
47.JPG	2	1907	1551
47.JPG	3	2159	1622
47.JPG	4	2599	1513
47.JPG	5	2711	1487
47.JPG	6	2803	1430
47.JPG	7	2709	1378
47.JPG	8	2599	1365
47.JPG	9	2383	1304
47.JPG	10	2139	1286
48.JPG	1	1520	1412
48.JPG	2	1721	1585
48.JPG	3	2063	1685
48.JPG	4	2745	1494
48.JPG	5	2920	1462
48.JPG	6	3002	1372
48.JPG	7	2871	1314
48.JPG	8	2719	1294
48.JPG	9	2433	1212
48.JPG	10	2019	1197
49.JPG	1	1597	1396
49.JPG	2	1772	1537
49.JPG	3	2089	1600
49.JPG	4	2685	1415
49.JPG	5	2823	1385
49.JPG	6	2899	1316
49.JPG	7	2795	1257
49.JPG	8	2650	1234
49.JPG	9	2402	1170
49.JPG	10	2033	1178
51.JPG	1	1862	1033
51.JPG	2	1978	1146
51.JPG	3	2167	1183
51.JPG	4	2536	1123
51.JPG	5	2631	1120
51.JPG	6	2700	1079
51.JPG	7	2630	1040
51.JPG	8	2534	1027
51.JPG	9	2374	966
51.JPG	10	2155	962
52.JPG	1	1404	1109
52.JPG	2	1590	1270
52.JPG	3	1946	1327
52.JPG	4	2601	1147
52.JPG	5	2757	1110
52.JPG	6	2857	1028
52.JPG	7	2726	972
52.JPG	8	2594	956
52.JPG	9	2303	876
52.JPG	10	1883	872
53.JPG	1	1859	1569
53.JPG	2	1984	1690
53.JPG	3	2214	1734
53.JPG	4	2636	1648
53.JPG	5	2738	1647
53.JPG	6	2804	1598
53.JPG	7	2737	1542
53.JPG	8	2628	1519
53.JPG	9	2424	1466
53.JPG	10	2196	1445
54.JPG	1	1574	1191
54.JPG	2	1728	1355
54.JPG	3	2011	1444
54.JPG	4	2573	1345
54.JPG	5	2718	1331
54.JPG	6	2807	1269
54.JPG	7	2699	1206
54.JPG	8	2550	1169
54.JPG	9	2352	1089
54.JPG	10	2022	1046
55.JPG	1	1638	1886
55.JPG	2	1789	2057
55.JPG	3	2087	2138
55.JPG	4	2630	2008
55.JPG	5	2755	1977
55.JPG	6	2851	1921
55.JPG	7	2756	1859
55.JPG	8	2632	1841
55.JPG	9	2388	1771
55.JPG	10	2071	1745
56.JPG	1	1269	1435
56.JPG	2	1408	1560
56.JPG	3	1669	1612
56.JPG	4	2151	1493
56.JPG	5	2265	1476
56.JPG	6	2347	1417
56.JPG	7	2259	1365
56.JPG	8	2129	1341
56.JPG	9	1921	1285
56.JPG	10	1635	1282
57.JPG	1	2260	1498
57.JPG	2	2370	1625
57.JPG	3	2585	1683
57.JPG	4	2976	1621
57.JPG	5	3081	1604
57.JPG	6	3136	1553
57.JPG	7	3071	1510
57.JPG	8	2978	1495
57.JPG	9	2797	1436
57.JPG	10	2575	1412
58.JPG	1	1876	1749
58.JPG	2	2048	1907
58.JPG	3	2363	1979
58.JPG	4	2982	1853
58.JPG	5	3136	1853
58.JPG	6	3220	1793
58.JPG	7	3139	1715
58.JPG	8	2993	1678
58.JPG	9	2718	1581
58.JPG	10	2341	1559
59.JPG	1	1791	1602
59.JPG	2	1930	1732
59.JPG	3	2179	1788
59.JPG	4	2640	1701
59.JPG	5	2737	1687
59.JPG	6	2823	1637
59.JPG	7	2753	1584
59.JPG	8	2642	1549
59.JPG	9	2444	1487
59.JPG	10	2161	1454
60.JPG	1	1929	1512
60.JPG	2	2097	1654
60.JPG	3	2411	1702
60.JPG	4	2948	1553
60.JPG	5	3092	1524
60.JPG	6	3181	1458
60.JPG	7	3087	1396
60.JPG	8	2943	1378
60.JPG	9	2688	1311
60.JPG	10	2358	1313
62.JPG	1	1649	1527
62.JPG	2	1828	1711
62.JPG	3	2185	1837
62.JPG	4	2880	1629
62.JPG	5	3034	1580
62.JPG	6	3136	1500
62.JPG	7	3025	1427
62.JPG	8	2882	1402
62.JPG	9	2576	1301
62.JPG	10	2131	1279
63.JPG	1	1754	1946
63.JPG	2	1875	2037
63.JPG	3	2117	2075
63.JPG	4	2531	1939
63.JPG	5	2611	1915
63.JPG	6	2684	1869
63.JPG	7	2611	1822
63.JPG	8	2513	1804
63.JPG	9	2321	1755
63.JPG	10	2048	1762
64.JPG	1	1614	1802
64.JPG	2	1764	1956
64.JPG	3	2071	2044
64.JPG	4	2652	1902
64.JPG	5	2789	1877
64.JPG	6	2864	1815
64.JPG	7	2783	1752
64.JPG	8	2645	1731
64.JPG	9	2403	1648
64.JPG	10	2035	1615
65.JPG	1	1785	1987
65.JPG	2	1963	2144
65.JPG	3	2281	2237
65.JPG	4	2934	2069
65.JPG	5	3114	2038
65.JPG	6	3181	1963
65.JPG	7	3084	1896
65.JPG	8	2928	1870
65.JPG	9	2651	1770
65.JPG	10	2244	1752
66.JPG	1	1721	1544
66.JPG	2	1866	1672
66.JPG	3	2162	1738
66.JPG	4	2713	1575
66.JPG	5	2844	1544
66.JPG	6	2918	1483
66.JPG	7	2803	1429
66.JPG	8	2701	1414
66.JPG	9	2458	1349
66.JPG	10	2124	1346
67.JPG	1	1557	1380
67.JPG	2	1673	1501
67.JPG	3	1948	1581
67.JPG	4	2406	1477
67.JPG	5	2521	1451
67.JPG	6	2586	1396
67.JPG	7	2500	1344
67.JPG	8	2395	1318
67.JPG	9	2206	1252
67.JPG	10	1922	1238
68.JPG	1	1419	1377
68.JPG	2	1530	1482
68.JPG	3	1762	1537
68.JPG	4	2179	1443
68.JPG	5	2277	1431
68.JPG	6	2326	1383
68.JPG	7	2269	1336
68.JPG	8	2165	1312
68.JPG	9	1994	1260
68.JPG	10	1734	1237
69.JPG	1	1690	1248
69.JPG	2	1822	1388
69.JPG	3	2119	1468
69.JPG	4	2633	1356
69.JPG	5	2774	1329
69.JPG	6	2835	1269
69.JPG	7	2754	1216
69.JPG	8	2649	1194
69.JPG	9	2421	1113
69.JPG	10	2081	1088
70.JPG	1	1659	1513
70.JPG	2	1799	1686
70.JPG	3	2095	1794
70.JPG	4	2711	1693
70.JPG	5	2874	1674
70.JPG	6	2947	1603
70.JPG	7	2853	1533
70.JPG	8	2750	1519
70.JPG	9	2485	1395
70.JPG	10	2115	1358
71.JPG	1	1279	1266
71.JPG	2	1427	1425
71.JPG	3	1752	1514
71.JPG	4	2404	1365
71.JPG	5	2567	1343
71.JPG	6	2650	1283
71.JPG	7	2558	1210
71.JPG	8	2399	1164
71.JPG	9	2136	1083
71.JPG	10	1711	1056
72.JPG	1	1719	1558
72.JPG	2	1881	1715
72.JPG	3	2184	1813
72.JPG	4	2748	1680
72.JPG	5	2880	1664
72.JPG	6	2970	1603
72.JPG	7	2875	1528
72.JPG	8	2748	1498
72.JPG	9	2517	1402
72.JPG	10	2164	1368
73.JPG	1	1539	1462
73.JPG	2	1681	1581
73.JPG	3	1966	1637
73.JPG	4	2499	1487
73.JPG	5	2631	1462
73.JPG	6	2708	1407
73.JPG	7	2630	1347
73.JPG	8	2505	1323
73.JPG	9	2262	1260
73.JPG	10	1905	1264
74.JPG	1	1892	1474
74.JPG	2	2068	1627
74.JPG	3	2399	1720
74.JPG	4	3043	1539
74.JPG	5	3192	1500
74.JPG	6	3294	1434
74.JPG	7	3183	1366
74.JPG	8	3034	1337
74.JPG	9	2772	1245
74.JPG	10	2376	1238
75.JPG	1	1460	1166
75.JPG	2	1623	1323
75.JPG	3	1951	1415
75.JPG	4	2596	1223
75.JPG	5	2738	1209
75.JPG	6	2814	1142
75.JPG	7	2730	1070
75.JPG	8	2585	1031
75.JPG	9	2313	942
75.JPG	10	1924	934
76.JPG	1	1802	1599
76.JPG	2	1964	1760
76.JPG	3	2309	1851
76.JPG	4	2931	1683
76.JPG	5	3101	1653
76.JPG	6	3176	1591
76.JPG	7	3084	1524
76.JPG	8	2932	1494
76.JPG	9	2656	1403
76.JPG	10	2246	1389
77.JPG	1	1637	1711
77.JPG	2	1801	1856
77.JPG	3	2117	1926
77.JPG	4	2716	1765
77.JPG	5	2858	1731
77.JPG	6	2951	1663
77.JPG	7	2853	1604
77.JPG	8	2726	1592
77.JPG	9	2460	1507
77.JPG	10	2078	1507
78.JPG	1	1501	1744
78.JPG	2	1656	1890
78.JPG	3	1963	1983
78.JPG	4	2583	1816
78.JPG	5	2714	1794
78.JPG	6	2810	1732
78.JPG	7	2708	1660
78.JPG	8	2560	1623
78.JPG	9	2331	1545
78.JPG	10	1946	1539
79.JPG	1	1935	1542
79.JPG	2	2073	1678
79.JPG	3	2375	1752
79.JPG	4	2902	1616
79.JPG	5	3032	1592
79.JPG	6	3113	1537
79.JPG	7	3019	1479
79.JPG	8	2905	1459
79.JPG	9	2676	1382
79.JPG	10	2338	1364
80.JPG	1	2113	1577
80.JPG	2	2271	1735
80.JPG	3	2556	1817
80.JPG	4	3127	1684
80.JPG	5	3257	1669
80.JPG	6	3343	1611
80.JPG	7	3268	1539
80.JPG	8	3143	1507
80.JPG	9	2910	1408
80.JPG	10	2544	1367
81.JPG	1	1888	1299
81.JPG	2	2047	1454
81.JPG	3	2335	1537
81.JPG	4	2927	1407
81.JPG	5	3079	1384
81.JPG	6	3151	1321
81.JPG	7	3076	1261
81.JPG	8	2976	1239
81.JPG	9	2692	1130
81.JPG	10	2307	1099
82.JPG	1	1983	1447
82.JPG	2	2154	1635
82.JPG	3	2474	1743
82.JPG	4	3136	1615
82.JPG	5	3306	1597
82.JPG	6	3388	1526
82.JPG	7	3304	1450
82.JPG	8	3144	1410
82.JPG	9	2871	1302
82.JPG	10	2477	1265
83.JPG	1	1955	1686
83.JPG	2	2078	1823
83.JPG	3	2321	1905
83.JPG	4	2823	1810
83.JPG	5	2923	1795
83.JPG	6	2994	1741
83.JPG	7	2918	1687
83.JPG	8	2819	1668
83.JPG	9	2621	1586
83.JPG	10	2333	1556
84.JPG	1	1913	1626
84.JPG	2	2052	1778
84.JPG	3	2315	1845
84.JPG	4	2842	1739
84.JPG	5	2965	1719
84.JPG	6	3047	1668
84.JPG	7	2975	1609
84.JPG	8	2846	1569
84.JPG	9	2629	1492
84.JPG	10	2314	1461
85.JPG	1	1806	1711
85.JPG	2	1936	1857
85.JPG	3	2233	1947
85.JPG	4	2793	1827
85.JPG	5	2920	1806
85.JPG	6	3003	1754
85.JPG	7	2913	1694
85.JPG	8	2783	1665
85.JPG	9	2562	1585
85.JPG	10	2204	1559
86.JPG	1	1809	1561
86.JPG	2	1964	1697
86.JPG	3	2245	1785
86.JPG	4	2811	1625
86.JPG	5	2955	1574
86.JPG	6	3024	1502
86.JPG	7	2937	1455
86.JPG	8	2810	1438
86.JPG	9	2568	1373
86.JPG	10	2227	1377
87.JPG	1	1773	1518
87.JPG	2	1934	1672
87.JPG	3	2219	1747
87.JPG	4	2814	1572
87.JPG	5	2942	1539
87.JPG	6	3023	1482
87.JPG	7	2930	1418
87.JPG	8	2814	1392
87.JPG	9	2566	1312
87.JPG	10	2187	1325
88.JPG	1	1676	1624
88.JPG	2	1831	1775
88.JPG	3	2127	1874
88.JPG	4	2725	1760
88.JPG	5	2887	1747
88.JPG	6	2940	1677
88.JPG	7	2861	1615
88.JPG	8	2728	1583
88.JPG	9	2483	1488
88.JPG	10	2126	1448
89.JPG	1	1852	1588
89.JPG	2	1993	1730
89.JPG	3	2282	1814
89.JPG	4	2817	1695
89.JPG	5	2934	1673
89.JPG	6	3032	1620
89.JPG	7	2941	1557
89.JPG	8	2828	1528
89.JPG	9	2603	1437
89.JPG	10	2250	1413
90.JPG	1	2115	1679
90.JPG	2	2253	1803
90.JPG	3	2543	1872
90.JPG	4	3060	1743
90.JPG	5	3199	1716
90.JPG	6	3270	1658
90.JPG	7	3189	1606
90.JPG	8	3068	1573
90.JPG	9	2865	1495
90.JPG	10	2495	1493
91.JPG	1	1842	1622
91.JPG	2	1999	1773
91.JPG	3	2299	1851
91.JPG	4	2875	1710
91.JPG	5	3020	1673
91.JPG	6	3103	1612
91.JPG	7	3020	1554
91.JPG	8	2870	1528
91.JPG	9	2631	1449
91.JPG	10	2259	1445
92.JPG	1	1445	1391
92.JPG	2	1605	1569
92.JPG	3	1925	1688
92.JPG	4	2585	1555
92.JPG	5	2724	1543
92.JPG	6	2833	1489
92.JPG	7	2740	1400
92.JPG	8	2599	1354
92.JPG	9	2334	1230
92.JPG	10	1921	1188
93.JPG	1	1820	1751
93.JPG	2	1939	1864
93.JPG	3	2166	1924
93.JPG	4	2614	1840
93.JPG	5	2716	1819
93.JPG	6	2787	1772
93.JPG	7	2715	1728
93.JPG	8	2622	1703
93.JPG	9	2433	1633
93.JPG	10	2154	1604
94.JPG	1	1918	1797
94.JPG	2	2087	1977
94.JPG	3	2413	2093
94.JPG	4	3079	1922
94.JPG	5	3217	1901
94.JPG	6	3322	1830
94.JPG	7	3212	1750
94.JPG	8	3085	1722
94.JPG	9	2797	1615
94.JPG	10	2402	1592
95.JPG	1	1986	1831
95.JPG	2	2094	1951
95.JPG	3	2317	2017
95.JPG	4	2736	1922
95.JPG	5	2834	1901
95.JPG	6	2896	1861
95.JPG	7	2826	1814
95.JPG	8	2729	1800
95.JPG	9	2546	1749
95.JPG	10	2323	1731
96.JPG	1	1909	1678
96.JPG	2	2017	1777
96.JPG	3	2245	1821
96.JPG	4	2625	1702
96.JPG	5	2717	1686
96.JPG	6	2769	1639
96.JPG	7	2703	1597
96.JPG	8	2623	1590
96.JPG	9	2435	1544
96.JPG	10	2210	1543
97.JPG	1	2074	1533
97.JPG	2	2223	1656
97.JPG	3	2517	1731
97.JPG	4	3046	1594
97.JPG	5	3157	1562
97.JPG	6	3268	1508
97.JPG	7	3167	1445
97.JPG	8	3044	1403
97.JPG	9	2825	1337
97.JPG	10	2470	1327
98.JPG	1	2047	1635
98.JPG	2	2177	1775
98.JPG	3	2449	1865
98.JPG	4	2951	1754
98.JPG	5	3054	1742
98.JPG	6	3140	1688
98.JPG	7	3056	1634
98.JPG	8	2945	1607
98.JPG	9	2712	1520
98.JPG	10	2434	1494
99.JPG	1	1848	1378
99.JPG	2	2003	1556
99.JPG	3	2324	1675
99.JPG	4	3010	1523
99.JPG	5	3157	1503
99.JPG	6	3257	1439
99.JPG	7	3137	1361
99.JPG	8	3024	1323
99.JPG	9	2747	1211
99.JPG	10	2310	1183
100.JPG	1	1820	1647
100.JPG	2	1935	1779
100.JPG	3	2185	1861
100.JPG	4	2668	1759
100.JPG	5	2786	1735
100.JPG	6	2876	1686
100.JPG	7	2768	1628
100.JPG	8	2678	1597
100.JPG	9	2475	1530
100.JPG	10	2184	1518
101.JPG	1	1991	1537
101.JPG	2	2149	1712
101.JPG	3	2465	1826
101.JPG	4	3115	1676
101.JPG	5	3294	1667
101.JPG	6	3365	1595
101.JPG	7	3275	1515
101.JPG	8	3108	1461
101.JPG	9	2863	1375
101.JPG	10	2460	1343
102.JPG	1	1735	1617
102.JPG	2	1903	1767
102.JPG	3	2233	1883
102.JPG	4	2856	1716
102.JPG	5	2997	1687
102.JPG	6	3091	1631
102.JPG	7	2999	1555
102.JPG	8	2866	1504
102.JPG	9	2603	1411
102.JPG	10	2183	1399
103.JPG	1	1607	1493
103.JPG	2	1777	1652
103.JPG	3	2085	1753
103.JPG	4	2736	1586
103.JPG	5	2874	1557
103.JPG	6	2975	1487
103.JPG	7	2861	1423
103.JPG	8	2743	1393
103.JPG	9	2476	1304
103.JPG	10	2064	1293
104.JPG	1	1484	1284
104.JPG	2	1617	1417
104.JPG	3	1918	1513
104.JPG	4	2469	1390
104.JPG	5	2582	1376
104.JPG	6	2666	1315
104.JPG	7	2579	1247
104.JPG	8	2454	1213
104.JPG	9	2228	1126
104.JPG	10	1893	1099
105.JPG	1	1464	1480
105.JPG	2	1634	1624
105.JPG	3	1956	1700
105.JPG	4	2613	1523
105.JPG	5	2758	1497
105.JPG	6	2824	1429
105.JPG	7	2734	1367
105.JPG	8	2584	1329
105.JPG	9	2327	1249
105.JPG	10	1918	1243
106.JPG	1	1661	1436
106.JPG	2	1792	1572
106.JPG	3	2066	1657
106.JPG	4	2618	1536
106.JPG	5	2759	1500
106.JPG	6	2835	1437
106.JPG	7	2740	1385
106.JPG	8	2621	1365
106.JPG	9	2404	1284
106.JPG	10	2057	1273
107.JPG	1	1843	1633
107.JPG	2	1987	1774
107.JPG	3	2281	1838
107.JPG	4	2824	1699
107.JPG	5	2943	1672
107.JPG	6	3030	1614
107.JPG	7	2940	1555
107.JPG	8	2819	1523
107.JPG	9	2588	1452
107.JPG	10	2236	1465
108.JPG	1	1646	1601
108.JPG	2	1826	1760
108.JPG	3	2140	1848
108.JPG	4	2773	1685
108.JPG	5	2904	1660
108.JPG	6	2984	1596
108.JPG	7	2894	1526
108.JPG	8	2765	1503
108.JPG	9	2504	1397
108.JPG	10	2096	1394
109.JPG	1	1777	1588
109.JPG	2	1941	1761
109.JPG	3	2300	1883
109.JPG	4	2955	1722
109.JPG	5	3111	1697
109.JPG	6	3198	1631
109.JPG	7	3104	1565
109.JPG	8	2957	1518
109.JPG	9	2685	1420
109.JPG	10	2256	1396
110.JPG	1	1947	1469
110.JPG	2	2083	1598
110.JPG	3	2390	1683
110.JPG	4	2935	1562
110.JPG	5	3061	1543
110.JPG	6	3136	1481
110.JPG	7	3064	1419
110.JPG	8	2924	1391
110.JPG	9	2687	1318
110.JPG	10	2365	1295
111.JPG	1	2071	1587
111.JPG	2	2228	1731
111.JPG	3	2525	1810
111.JPG	4	3081	1633
111.JPG	5	3199	1601
111.JPG	6	3281	1544
111.JPG	7	3182	1484
111.JPG	8	3073	1463
111.JPG	9	2832	1389
111.JPG	10	2492	1380
112.JPG	1	2061	1519
112.JPG	2	2205	1641
112.JPG	3	2482	1709
112.JPG	4	2960	1552
112.JPG	5	3082	1513
112.JPG	6	3152	1457
112.JPG	7	3065	1407
112.JPG	8	2964	1390
112.JPG	9	2734	1329
112.JPG	10	2438	1322
113.JPG	1	1714	1423
113.JPG	2	1844	1540
113.JPG	3	2119	1604
113.JPG	4	2607	1461
113.JPG	5	2730	1430
113.JPG	6	2807	1373
113.JPG	7	2730	1321
113.JPG	8	2616	1309
113.JPG	9	2387	1246
113.JPG	10	2092	1253
114.JPG	1	1910	1785
114.JPG	2	2052	1922
114.JPG	3	2361	2003
114.JPG	4	2889	1848
114.JPG	5	3008	1824
114.JPG	6	3094	1771
114.JPG	7	3006	1716
114.JPG	8	2897	1696
114.JPG	9	2658	1620
114.JPG	10	2315	1608
115.JPG	1	1735	1481
115.JPG	2	1893	1635
115.JPG	3	2173	1728
115.JPG	4	2760	1594
115.JPG	5	2924	1562
115.JPG	6	2994	1494
115.JPG	7	2893	1431
115.JPG	8	2765	1416
115.JPG	9	2535	1314
115.JPG	10	2153	1278
116.JPG	1	2063	1562
116.JPG	2	2169	1679
116.JPG	3	2428	1744
116.JPG	4	2894	1620
116.JPG	5	3009	1594
116.JPG	6	3070	1542
116.JPG	7	2989	1494
116.JPG	8	2871	1478
116.JPG	9	2682	1422
116.JPG	10	2399	1418
117.JPG	1	1905	1607
117.JPG	2	2044	1740
117.JPG	3	2321	1817
117.JPG	4	2863	1658
117.JPG	5	2985	1623
117.JPG	6	3057	1560
117.JPG	7	2951	1510
117.JPG	8	2849	1497
117.JPG	9	2627	1435
117.JPG	10	2309	1421
118.JPG	1	1863	1544
118.JPG	2	2031	1706
118.JPG	3	2327	1798
118.JPG	4	2947	1614
118.JPG	5	3090	1582
118.JPG	6	3180	1520
118.JPG	7	3080	1453
118.JPG	8	2943	1425
118.JPG	9	2693	1341
118.JPG	10	2310	1336
119.JPG	1	1785	1505
119.JPG	2	1946	1655
119.JPG	3	2244	1752
119.JPG	4	2817	1600
119.JPG	5	2954	1564
119.JPG	6	3023	1510
119.JPG	7	2941	1442
119.JPG	8	2820	1410
119.JPG	9	2598	1320
119.JPG	10	2218	1312
120.JPG	1	1825	1425
120.JPG	2	1951	1544
120.JPG	3	2243	1603
120.JPG	4	2707	1467
120.JPG	5	2807	1445
120.JPG	6	2893	1389
120.JPG	7	2813	1333
120.JPG	8	2687	1310
120.JPG	9	2490	1257
120.JPG	10	2185	1252
121.JPG	1	1776	1770
121.JPG	2	1915	1925
121.JPG	3	2205	2035
121.JPG	4	2803	1900
121.JPG	5	2959	1870
121.JPG	6	3024	1804
121.JPG	7	2939	1747
121.JPG	8	2797	1720
121.JPG	9	2558	1642
121.JPG	10	2232	1604
122.JPG	1	1753	1713
122.JPG	2	1963	1907
122.JPG	3	2349	2037
122.JPG	4	3185	1821
122.JPG	5	3389	1777
122.JPG	6	3501	1699
122.JPG	7	3378	1613
122.JPG	8	3186	1584
122.JPG	9	2865	1457
122.JPG	10	2339	1440
123.JPG	1	1189	1729
123.JPG	2	1406	1905
123.JPG	3	1817	1997
123.JPG	4	2607	1727
123.JPG	5	2787	1694
123.JPG	6	2895	1612
123.JPG	7	2768	1524
123.JPG	8	2595	1504
123.JPG	9	2267	1392
123.JPG	10	1741	1409
124.JPG	1	1988	1394
124.JPG	2	2189	1564
124.JPG	3	2580	1640
124.JPG	4	3355	1405
124.JPG	5	3537	1362
124.JPG	6	3630	1283
124.JPG	7	3507	1200
124.JPG	8	3334	1172
124.JPG	9	3020	1070
124.JPG	10	2506	1066
125.JPG	1	1729	1522
125.JPG	2	1904	1692
125.JPG	3	2259	1784
125.JPG	4	2943	1583
125.JPG	5	3108	1549
125.JPG	6	3202	1483
125.JPG	7	3094	1410
125.JPG	8	2936	1381
125.JPG	9	2645	1281
125.JPG	10	2221	1294
126.JPG	1	1481	1321
126.JPG	2	1649	1503
126.JPG	3	1983	1610
126.JPG	4	2695	1421
126.JPG	5	2862	1391
126.JPG	6	2945	1321
126.JPG	7	2841	1249
126.JPG	8	2683	1207
126.JPG	9	2392	1103
126.JPG	10	1948	1110
127.JPG	1	1592	1524
127.JPG	2	1775	1664
127.JPG	3	2078	1729
127.JPG	4	2702	1550
127.JPG	5	2856	1524
127.JPG	6	2925	1463
127.JPG	7	2826	1391
127.JPG	8	2692	1357
127.JPG	9	2431	1282
127.JPG	10	2029	1296
128.JPG	1	1820	1464
128.JPG	2	1996	1645
128.JPG	3	2302	1743
128.JPG	4	3030	1591
128.JPG	5	3196	1560
128.JPG	6	3281	1489
128.JPG	7	3186	1410
128.JPG	8	3022	1394
128.JPG	9	2746	1283
128.JPG	10	2342	1266
129.JPG	1	1287	1226
129.JPG	2	1470	1398
129.JPG	3	1831	1500
129.JPG	4	2524	1362
129.JPG	5	2691	1357
129.JPG	6	2778	1296
129.JPG	7	2688	1205
129.JPG	8	2543	1164
129.JPG	9	2262	1028
129.JPG	10	1834	980
130.JPG	1	1741	1557
130.JPG	2	1912	1746
130.JPG	3	2236	1855
130.JPG	4	2930	1701
130.JPG	5	3062	1673
130.JPG	6	3152	1615
130.JPG	7	3075	1526
130.JPG	8	2925	1502
130.JPG	9	2655	1391
130.JPG	10	2231	1352
131.JPG	1	1655	1334
131.JPG	2	1807	1486
131.JPG	3	2137	1581
131.JPG	4	2768	1387
131.JPG	5	2879	1356
131.JPG	6	2981	1292
131.JPG	7	2868	1223
131.JPG	8	2748	1200
131.JPG	9	2487	1110
131.JPG	10	2106	1100
132.JPG	1	1362	1333
132.JPG	2	1541	1505
132.JPG	3	1876	1613
132.JPG	4	2590	1442
132.JPG	5	2764	1421
132.JPG	6	2849	1351
132.JPG	7	2754	1268
132.JPG	8	2588	1231
132.JPG	9	2288	1116
132.JPG	10	1854	1092
133.JPG	1	1342	1281
133.JPG	2	1510	1434
133.JPG	3	1856	1529
133.JPG	4	2536	1306
133.JPG	5	2692	1289
133.JPG	6	2782	1212
133.JPG	7	2670	1138
133.JPG	8	2503	1097
133.JPG	9	2230	1014
133.JPG	10	1804	1026
134.JPG	1	1435	1518
134.JPG	2	1661	1734
134.JPG	3	2083	1879
134.JPG	4	2975	1592
134.JPG	5	3208	1528
134.JPG	6	3310	1448
134.JPG	7	3183	1331
134.JPG	8	2974	1312
134.JPG	9	2602	1187
134.JPG	10	2032	1189
135.JPG	1	1321	1016
135.JPG	2	1551	1239
135.JPG	3	2002	1395
135.JPG	4	2920	1160
135.JPG	5	3159	1119
135.JPG	6	3277	1033
135.JPG	7	3138	927
135.JPG	8	2929	866
135.JPG	9	2550	713
135.JPG	10	1945	701
136.JPG	1	1552	1597
136.JPG	2	1746	1771
136.JPG	3	2118	1859
136.JPG	4	2821	1594
136.JPG	5	2973	1557
136.JPG	6	3071	1493
136.JPG	7	2955	1407
136.JPG	8	2808	1387
136.JPG	9	2505	1301
136.JPG	10	2041	1320
137.JPG	1	1484	989
137.JPG	2	1630	1179
137.JPG	3	1952	1307
137.JPG	4	2652	1163
137.JPG	5	2818	1154
137.JPG	6	2899	1084
137.JPG	7	2799	1000
137.JPG	8	2668	973
137.JPG	9	2388	860
137.JPG	10	1967	834
138.JPG	1	1717	1983
138.JPG	2	1889	2151
138.JPG	3	2225	2262
138.JPG	4	2921	2080
138.JPG	5	3096	2052
138.JPG	6	3173	1976
138.JPG	7	3065	1901
138.JPG	8	2926	1880
138.JPG	9	2652	1765
138.JPG	10	2213	1742
139.JPG	1	1953	1493
139.JPG	2	2133	1651
139.JPG	3	2466	1746
139.JPG	4	3123	1547
139.JPG	5	3268	1519
139.JPG	6	3365	1451
139.JPG	7	3266	1374
139.JPG	8	3123	1349
139.JPG	9	2851	1259
139.JPG	10	2435	1244
140.JPG	1	1545	1275
140.JPG	2	1690	1436
140.JPG	3	2006	1555
140.JPG	4	2642	1424
140.JPG	5	2790	1420
140.JPG	6	2861	1366
140.JPG	7	2802	1280
140.JPG	8	2659	1245
140.JPG	9	2414	1131
140.JPG	10	1995	1086
141.JPG	1	1955	1668
141.JPG	2	2099	1817
141.JPG	3	2390	1902
141.JPG	4	2944	1761
141.JPG	5	3079	1743
141.JPG	6	3151	1682
141.JPG	7	3074	1621
141.JPG	8	2956	1602
141.JPG	9	2720	1508
141.JPG	10	2352	1479
142.JPG	1	1485	1356
142.JPG	2	1677	1556
142.JPG	3	2039	1687
142.JPG	4	2839	1557
142.JPG	5	3050	1551
142.JPG	6	3147	1489
142.JPG	7	3034	1373
142.JPG	8	2840	1329
142.JPG	9	2569	1179
142.JPG	10	2054	1113
144.JPG	1	1915	1260
144.JPG	2	2104	1464
144.JPG	3	2450	1573
144.JPG	4	3188	1413
144.JPG	5	3369	1403
144.JPG	6	3437	1327
144.JPG	7	3356	1235
144.JPG	8	3200	1200
144.JPG	9	2910	1068
144.JPG	10	2447	1037
145.JPG	1	1720	1236
145.JPG	2	1936	1469
145.JPG	3	2329	1618
145.JPG	4	3200	1437
145.JPG	5	3395	1398
145.JPG	6	3530	1324
145.JPG	7	3396	1225
145.JPG	8	3229	1188
145.JPG	9	2869	1024
145.JPG	10	2335	973
146.JPG	1	1642	976
146.JPG	2	1827	1170
146.JPG	3	2191	1294
146.JPG	4	2973	1071
146.JPG	5	3153	1039
146.JPG	6	3240	960
146.JPG	7	3141	877
146.JPG	8	2959	850
146.JPG	9	2654	731
146.JPG	10	2155	720
147.JPG	1	1846	1189
147.JPG	2	2042	1391
147.JPG	3	2423	1509
147.JPG	4	3211	1327
147.JPG	5	3389	1306
147.JPG	6	3492	1237
147.JPG	7	3391	1149
147.JPG	8	3209	1096
147.JPG	9	2918	969
147.JPG	10	2389	950
148.JPG	1	1378	1030
148.JPG	2	1562	1210
148.JPG	3	1909	1334
148.JPG	4	2635	1156
148.JPG	5	2811	1130
148.JPG	6	2899	1064
148.JPG	7	2806	987
148.JPG	8	2641	947
148.JPG	9	2356	826
148.JPG	10	1898	791
149.JPG	1	1537	1175
149.JPG	2	1723	1347
149.JPG	3	2073	1441
149.JPG	4	2806	1212
149.JPG	5	2942	1192
149.JPG	6	3022	1120
149.JPG	7	2927	1030
149.JPG	8	2771	1007
149.JPG	9	2478	908
149.JPG	10	2026	923
150.JPG	1	1590	1582
150.JPG	2	1799	1777
150.JPG	3	2212	1886
150.JPG	4	3051	1612
150.JPG	5	3266	1580
150.JPG	6	3354	1506
150.JPG	7	3256	1401
150.JPG	8	3043	1358
150.JPG	9	2692	1242
150.JPG	10	2166	1289
151.JPG	1	1841	1219
151.JPG	2	2016	1417
151.JPG	3	2329	1531
151.JPG	4	3033	1387
151.JPG	5	3195	1374
151.JPG	6	3288	1309
151.JPG	7	3212	1217
151.JPG	8	3043	1174
151.JPG	9	2778	1051
151.JPG	10	2349	1034
152.JPG	1	1654	1425
152.JPG	2	1808	1589
152.JPG	3	2131	1688
152.JPG	4	2784	1546
152.JPG	5	2918	1527
152.JPG	6	3020	1471
152.JPG	7	2931	1405
152.JPG	8	2791	1368
152.JPG	9	2520	1261
152.JPG	10	2120	1227
153.JPG	1	1692	1159
153.JPG	2	1859	1356
153.JPG	3	2183	1475
153.JPG	4	2866	1361
153.JPG	5	3033	1337
153.JPG	6	3126	1268
153.JPG	7	3026	1190
153.JPG	8	2897	1151
153.JPG	9	2632	1027
153.JPG	10	2188	978
154.JPG	1	1804	1438
154.JPG	2	1977	1622
154.JPG	3	2311	1733
154.JPG	4	3000	1551
154.JPG	5	3171	1520
154.JPG	6	3254	1449
154.JPG	7	3142	1375
154.JPG	8	2988	1361
154.JPG	9	2724	1256
154.JPG	10	2313	1247
155.JPG	1	1680	1054
155.JPG	2	1854	1270
155.JPG	3	2198	1413
155.JPG	4	2950	1272
155.JPG	5	3126	1269
155.JPG	6	3221	1210
155.JPG	7	3106	1112
155.JPG	8	2962	1063
155.JPG	9	2683	925
155.JPG	10	2229	866
156.JPG	1	1562	1071
156.JPG	2	1768	1277
156.JPG	3	2178	1410
156.JPG	4	2985	1173
156.JPG	5	3195	1146
156.JPG	6	3251	1060
156.JPG	7	3163	970
156.JPG	8	2977	949
156.JPG	9	2658	804
156.JPG	10	2153	795
157.JPG	1	1460	1384
157.JPG	2	1642	1579
157.JPG	3	2006	1710
157.JPG	4	2751	1552
157.JPG	5	2942	1544
157.JPG	6	3038	1479
157.JPG	7	2937	1382
157.JPG	8	2767	1342
157.JPG	9	2482	1203
157.JPG	10	2000	1170
158.JPG	1	1756	1419
158.JPG	2	1921	1594
158.JPG	3	2268	1667
158.JPG	4	2941	1473
158.JPG	5	3102	1437
158.JPG	6	3186	1371
158.JPG	7	3082	1300
158.JPG	8	2932	1277
158.JPG	9	2652	1186
158.JPG	10	2222	1193
159.JPG	1	2038	1583
159.JPG	2	2223	1765
159.JPG	3	2563	1862
159.JPG	4	3278	1675
159.JPG	5	3439	1640
159.JPG	6	3543	1580
159.JPG	7	3432	1498
159.JPG	8	3272	1467
159.JPG	9	2993	1364
159.JPG	10	2554	1348
160.JPG	1	1568	1583
160.JPG	2	1757	1801
160.JPG	3	2134	1952
160.JPG	4	2959	1794
160.JPG	5	3145	1761
160.JPG	6	3260	1691
160.JPG	7	3142	1591
160.JPG	8	2965	1551
160.JPG	9	2662	1404
160.JPG	10	2151	1355
161.JPG	1	1766	1340
161.JPG	2	1940	1493
161.JPG	3	2273	1581
161.JPG	4	2945	1382
161.JPG	5	3104	1350
161.JPG	6	3186	1276
161.JPG	7	3075	1202
161.JPG	8	2935	1180
161.JPG	9	2666	1091
161.JPG	10	2233	1092
162.JPG	1	1765	1282
162.JPG	2	2002	1499
162.JPG	3	2448	1646
162.JPG	4	3345	1336
162.JPG	5	3546	1299
162.JPG	6	3678	1219
162.JPG	7	3543	1105
162.JPG	8	3326	1071
162.JPG	9	2976	926
162.JPG	10	2372	932
163.JPG	1	1879	1256
163.JPG	2	2073	1384
163.JPG	3	2387	1401
163.JPG	4	2960	1142
163.JPG	5	3098	1087
163.JPG	6	3174	1012
163.JPG	7	3051	965
163.JPG	8	2930	964
163.JPG	9	2659	916
163.JPG	10	2280	966
164.JPG	1	1718	1614
164.JPG	2	1891	1821
164.JPG	3	2249	1979
164.JPG	4	3035	1849
164.JPG	5	3232	1821
164.JPG	6	3335	1754
164.JPG	7	3245	1671
164.JPG	8	3045	1619
164.JPG	9	2769	1471
164.JPG	10	2272	1399
165.JPG	1	1833	1227
165.JPG	2	2003	1433
165.JPG	3	2353	1558
165.JPG	4	3089	1398
165.JPG	5	3265	1370
165.JPG	6	3371	1307
165.JPG	7	3259	1209
165.JPG	8	3109	1177
165.JPG	9	2826	1048
165.JPG	10	2341	1009
166.JPG	1	1763	1644
166.JPG	2	1920	1784
166.JPG	3	2221	1863
166.JPG	4	2784	1725
166.JPG	5	2926	1696
166.JPG	6	2991	1636
166.JPG	7	2913	1567
166.JPG	8	2789	1554
166.JPG	9	2554	1465
166.JPG	10	2180	1449
167.JPG	1	1981	1655
167.JPG	2	2151	1796
167.JPG	3	2464	1877
167.JPG	4	3049	1686
167.JPG	5	3208	1648
167.JPG	6	3258	1588
167.JPG	7	3178	1518
167.JPG	8	3045	1502
167.JPG	9	2790	1424
167.JPG	10	2435	1436
168.JPG	1	1641	1702
168.JPG	2	1847	1907
168.JPG	3	2230	2009
168.JPG	4	2980	1771
168.JPG	5	3173	1741
168.JPG	6	3273	1673
168.JPG	7	3151	1576
168.JPG	8	2975	1555
168.JPG	9	2668	1444
168.JPG	10	2196	1442
169.JPG	1	1607	1586
169.JPG	2	1843	1777
169.JPG	3	2267	1888
169.JPG	4	3121	1586
169.JPG	5	3289	1546
169.JPG	6	3418	1467
169.JPG	7	3294	1373
169.JPG	8	3104	1347
169.JPG	9	2751	1230
169.JPG	10	2176	1262
170.JPG	1	1839	1466
170.JPG	2	2013	1644
170.JPG	3	2355	1741
170.JPG	4	3063	1529
170.JPG	5	3216	1499
170.JPG	6	3293	1424
170.JPG	7	3185	1347
170.JPG	8	3039	1327
170.JPG	9	2756	1244
170.JPG	10	2346	1243
171.JPG	1	1920	1481
171.JPG	2	2062	1634
171.JPG	3	2383	1734
171.JPG	4	3008	1596
171.JPG	5	3134	1584
171.JPG	6	3217	1538
171.JPG	7	3146	1468
171.JPG	8	3003	1423
171.JPG	9	2759	1316
171.JPG	10	2368	1296
172.JPG	1	1741	1670
172.JPG	2	1903	1813
172.JPG	3	2227	1876
172.JPG	4	2830	1673
172.JPG	5	2962	1642
172.JPG	6	3042	1586
172.JPG	7	2948	1513
172.JPG	8	2811	1497
172.JPG	9	2557	1416
172.JPG	10	2166	1428
173.JPG	1	1695	1551
173.JPG	2	1892	1763
173.JPG	3	2271	1887
173.JPG	4	3064	1650
173.JPG	5	3249	1604
173.JPG	6	3357	1532
173.JPG	7	3233	1441
173.JPG	8	3056	1425
173.JPG	9	2732	1316
173.JPG	10	2241	1306
174.JPG	1	1772	1480
174.JPG	2	1918	1635
174.JPG	3	2221	1728
174.JPG	4	2811	1558
174.JPG	5	2963	1516
174.JPG	6	3025	1453
174.JPG	7	2937	1393
174.JPG	8	2825	1383
174.JPG	9	2553	1296
174.JPG	10	2189	1290
175.JPG	1	1700	1597
175.JPG	2	1886	1787
175.JPG	3	2243	1910
175.JPG	4	2972	1710
175.JPG	5	3162	1691
175.JPG	6	3235	1618
175.JPG	7	3150	1529
175.JPG	8	2978	1500
175.JPG	9	2680	1381
175.JPG	10	2247	1356
176.JPG	1	1575	1820
176.JPG	2	1773	1985
176.JPG	3	2133	2061
176.JPG	4	2876	1834
176.JPG	5	3028	1803
176.JPG	6	3123	1735
176.JPG	7	3009	1651
176.JPG	8	2868	1628
176.JPG	9	2569	1525
176.JPG	10	2073	1535
177.JPG	1	1681	1341
177.JPG	2	1851	1540
177.JPG	3	2208	1666
177.JPG	4	2946	1519
177.JPG	5	3131	1483
177.JPG	6	3236	1416
177.JPG	7	3129	1331
177.JPG	8	2962	1300
177.JPG	9	2663	1174
177.JPG	10	2208	1136
178.JPG	1	1682	1254
178.JPG	2	1827	1400
178.JPG	3	2137	1498
178.JPG	4	2731	1353
178.JPG	5	2882	1314
178.JPG	6	2963	1264
178.JPG	7	2872	1202
178.JPG	8	2737	1174
178.JPG	9	2490	1093
178.JPG	10	2121	1071
179.JPG	1	1734	1495
179.JPG	2	1910	1692
179.JPG	3	2277	1809
179.JPG	4	3000	1622
179.JPG	5	3167	1597
179.JPG	6	3249	1529
179.JPG	7	3160	1440
179.JPG	8	2999	1410
179.JPG	9	2713	1299
179.JPG	10	2249	1277
180.JPG	1	1986	1804
180.JPG	2	2190	1990
180.JPG	3	2546	2077
180.JPG	4	3279	1858
180.JPG	5	3444	1828
180.JPG	6	3540	1750
180.JPG	7	3422	1674
180.JPG	8	3266	1654
180.JPG	9	2991	1546
180.JPG	10	2530	1546
181.JPG	1	1808	1474
181.JPG	2	1962	1651
181.JPG	3	2296	1753
181.JPG	4	2949	1597
181.JPG	5	3141	1577
181.JPG	6	3216	1511
181.JPG	7	3122	1436
181.JPG	8	2956	1401
181.JPG	9	2701	1306
181.JPG	10	2286	1277
